# Supplementary material for: Accumulation Patterns of Metabolites Responsible for the Functional Quality of Virgin Olive Oil during Olive Fruit Ontogeny
Source: Antioxidants (Basel). 2023 Dec 20;13(1):12. doi: 10.3390/antiox13010012 (PMC10812685; doi:10.3390/antiox13010012)
Supplement: Supplementary file 1 [file antioxidants-13-00012-s001.zip]

Archive with 1 entries (1 files):
- antioxidants-2762598-supplementary.pdf
